# Supplementary material for: The Questionable Quality Profile of Food Supplements: The Case of Red Yeast Rice Marketed Products
Source: Foods. 2023 May 25;12(11):2142. doi: 10.3390/foods12112142 (PMC10252911; doi:10.3390/foods12112142)
Supplement: Supplementary file 1 [file foods-12-02142-s001.zip]

Archive with 1 entries (1 files):
- foods-2416139-supplementary.pdf
